# Supplementary material for: Simulation System of Electric-Powered Wheelchairs for Training Purposes
Source: Sensors (Basel). 2020 Jun 24;20(12):3565. doi: 10.3390/s20123565 (PMC7348882; doi:10.3390/s20123565)
Supplement: Supplementary file 1 [file sensors-20-03565-s001.zip]

Archive with 1 entries (1 files):
- sensors-786419-supplementary.docx
